# Supplementary material for: Benefits of the Non-Steroidal Mineralocorticoid Receptor Antagonist Finerenone in Metabolic Syndrome-Related Heart Failure with Preserved Ejection Fraction
Source: Int J Mol Sci. 2023 Jan 28;24(3):2536. doi: 10.3390/ijms24032536 (PMC9916671; doi:10.3390/ijms24032536)
Supplement: Supplementary file 1 [file ijms-24-02536-s001.zip]

Archive with 1 entries (1 files):
- ijms-2134875-supplementary.pdf
